# Supplementary material for: Pro-neuropeptide Y as a circulating biomarker for poor prognosis in prostate cancer
Source: Sci Rep. 2026 Jun 23;16:19518. doi: 10.1038/s41598-026-58517-8 (PMC13291266; doi:10.1038/s41598-026-58517-8)
Supplement: Supplementary file 11 — Supplementary Information 11. [file 41598_2026_58517_MOESM11_ESM.xlsx]

## Sheet: Tabell S1
Table S1. Cohort 1, men examined due to suspicion of prostate cancer (2003-2011).
	PCa at blood sampling	PCa during follow-up	No PCa
Total number	315	137	344
Age sampling, years	67 (61;72)	65 (60;69)	64 (59;69)
PSA at blood sampling, µg/l	10 (6.0;18)	7.6 ( 5.5;11)	6.7 (4.9;10)
PSA at diagnosis, µg/l	10 (6.0;18)	12 (8.2;18)	-
Time to diagnosis, years	0 (0;0)	4.2 (2.1;6.9)	-
Outcome
Follow-up survival, years1	10 (8;13)	14 (11;15)	11 (9.1;14)
Follow-up metastasis, years2	9.4 (5.6;12)	13 (9.4;14)	-
Deaths Pca, no. (%)	47 (15%)	9 (7%)	-
Deaths other causes, no. (%)	77 (24%)	21 (15%)	65 (19%)
Distant metastasis at diagnosis, no (%)	21 (7%)	7 (5%)	-
Distant metastasis during follow-up, no (%)	44 (14%)	8 (6%)	-
Median time to metastasis3	6.2 (4.1;9.3)	7.2 (2.8;11)	-
Median time to PCa death	6.3 (2.8;9)	8 (4.2;12)	-
Continuous variables are expressed as median (IQR) and categorical variables as number of patients (%).
1Defined as time from blood sampling to latest follow-up.
2Defined as time from blood sampling to latest PSA measurement.
3Distant metastasis at sampling excluded.
