# Supplementary material for: Pro-neuropeptide Y as a circulating biomarker for poor prognosis in prostate cancer
Source: Sci Rep. 2026 Jun 23;16:19518. doi: 10.1038/s41598-026-58517-8 (PMC13291266; doi:10.1038/s41598-026-58517-8)
Supplement: Supplementary file 12 — Supplementary Information 12. [file 41598_2026_58517_MOESM12_ESM.xlsx]

## Sheet: Tabell S2
Table S2. Clinical characteristics at diagnosis and primary treatments of patients in cohort 1 (2003-2011).
Parameter	PCa at blood sampling	PCa during follow-up
No. patients	315	137
PSA at diagnosis, µg/l	10 (6.0;18)	12 (8.2;18)
<10	155 (49%)	47 (35%)
≥10<20	88 (28%)	59 (44%)
≥20<50	39 (12%)	18 (14%)
≥50<100	21 (7%)	4 (3%)
>100	11 (4%)	5 (4%)
Missing	1	4
Gleason score (GS)
≤6	172 (55%)	70 (52%)
7	95 (31%)	42 (31%)
8-10	45 (14%)	24 (18%)
Missing	3	1
Tumor stage	6.2 (4.1;9.3)
T1	168 (54%)	99 (74%)
T2	83 (26%)	23 (17%)
T3	54 (17%)	6 (5%)
T4	3 (1%)	1 (1%)
TX	7 (2%)	4 (3%)
Missing	0	4
Lymph node stage
N0	37 (12%)	26 (19%)
N1	4 (1%)	2 (2%)
Nx	273 (87%)	108 (79%)
Missing	1	1
M stage
M0	118 (37%)	92 (68%)
M1	21 (7%)	7 (5%)
Mx	176 (56%)	37 (27%)
Missing	0	1
Risk groups at diagnosis1
1. T1-2, GS≤6 and PSA <10µg/l	104 (34%)	28 (21%)
2. T1-2, GS7 and/or ≥10 PSA <20 µg/l	99 (32%)	60 (46%)
3. T1-3, GS8-10 and/or ≥20 PSA <50 µg/l	62 (20%)	27 (21%)
4. T4 and/or N1 and/or ≥50 PSA <100 µg/l	20 (7%)	5 (4%)
5. M1 and/or PSA >100 µg/l	22 (7%)	10 (8%)
Missing	7	7
Treatment group2
Conservative	74 (23%)	38 (28%)
RP	109 (35%)	36 (27%)
RT	48 (15%)	48 (35%)
ADT + RT	45 (15%)	0
ADT, continous	39 (12%)	13 (10%)
Missing	0	2
Continuous variables are expressed as median (IQR) and categorical variables as number of patients (%).
1According to the National Prostate Cancer Register at time (2017) for data retrival.
2According to Swedish national risk-group guidelines at the time: RP, radical prostatectomy; RT, radiotherapy; ADT, androgen-deprivation therapy.
