# Supplementary material for: Pro-neuropeptide Y as a circulating biomarker for poor prognosis in prostate cancer
Source: Sci Rep. 2026 Jun 23;16:19518. doi: 10.1038/s41598-026-58517-8 (PMC13291266; doi:10.1038/s41598-026-58517-8)
Supplement: Supplementary file 13 — Supplementary Information 13. [file 41598_2026_58517_MOESM13_ESM.xlsx]

## Sheet: Tabell S3
Table S3. Clinical characteristics and primary treatments of patients in cohort 2 (2013-2016).
	RP	Neoadjuvant ADT + RT	ADT, continous*
No. Patients (%)	49 (53)	25 (27)	18 (20)
Available plasma samples before/after therapy, No.	49/37	25/24	18/15
Time between blood samples, months	3 (2.8;3.3)	2.9 (2.4;3.2)	3.2 (2.9;4.6)
Age diagnosis	66 (60;69)	69 (62;73)	68 (64;76)
PSA at diagnosis, µg/l	6.2 (4.6;9.2)	30 (24;42)	147 (95;357)
Bone mass index	27 (25;28)	-	-
Outcome:
Follow-up, survival, years	11 (11;11)	11 (8.8;11)	7.2 (3;10)
Follow-up, metastasis, years	9.3 (5.3;10)	5.4 (4.3;5.8)	-
Deaths Pca, no. (%)	0	5 (20%)	9 (50%)
Median time to PCa death (yrs)	-	7.3 (6.3;8.3)	3.4 (2;5)
Deaths other causes, no. (%)	7 (14%)	4 (16%)	2 (11%)
M1 at diagnosis, no. (%)	-	-	18 (100%)
M1 during follow-up, no. (%)	3 (6%)	8 (32%)	-
Median time to metastasis (yrs)	2.6 (0.9;9.1)	4.9 (2.9;5.7)
PSA at diagnosis, no. (%)
<10 µg/l	40 (82%)	3 (12%)	0
≥10<20 µg/l	8 (16%)	2 (8%)	1 (6%)
≥20<50 µg/l	1 (2%)	15 (60%)	0
≥50<100 µg/l	0	3 (12%)	5 (28%)
>100 µg/l	0	2 (8%)	12 (67%)
Gleason score (GS)
≤6	17 (35%)	1 (4%)	0
7	30 (61%)	9 (36%)	2 (11%)
8-10	2 (4%)	15 (60%)	16 (89%)
Tumor stage
T1	38 (77%)	2 (8%)	2 (11%)
T2	11 (23%)	10 (40%)	4 (22%)
T3	0	12 (48%)	10 (56%)
T4	0	1 (4%)	2 (11%)
Tx	0	0	0
N stage
N1	0	5 (20%)	6 (33%)
N0	3 (6%)	16 (64%)	4 (22%)
Nx	46 (94%)	4 (16%)	8 (44%)
M stage
M1	0	0	18 (100%
M0	48 (98%)	25 (100%)	0
Mx	1 (2%)	0	0
Risk group1
1. T1-2, GS≤6 and PSA <10µg/l	15 (31%)	0	0
2. T1-2, GS7 and/or ≥10 PSA <20 µg/l	31 (63%)	0	0
3. T1-3, GS8-10 and/or ≥20 PSA <50 µg/l	3 (6%)	16 (64%)	0
4. T4 and/or N1 and/or ≥50 PSA <100 µg/l	0	7 (28%)	0
5. M1 and/or PSA >100 µg/l	0	2 (8%)	18 (100%)
Continuous variables are expressed as median (IQR) and categorical variables as number of patients (%).
1According to Swedish national risk-group guidelines at the time.
*Add-on treatment within 6 months with docetaxel (n=3) or abiraterone (n=1).
RP, radical prostatectomy; RT, radiotherapy; ADT, androgen-deprivation therapy.
